# Supplementary material for: New records of the endemic Sicilian land snail species Marmorana (Murella) muralis (O. F. Müller, 1774) from the north of Tunisia (Pulmonata, Gastropoda)
Source: Zookeys. 2018 Jul 19;(775):131–47. doi: 10.3897/zookeys.775.25740 (PMC6062567; doi:10.3897/zookeys.775.25740)
Supplement: XML Treatment for Marmorana (Murella) muralis [file zookeys.775.25740-treatment1.xml]

<!DOCTYPE tp:taxon-treatment
  PUBLIC "-//TaxonX//DTD Taxonomic Treatment Publishing DTD v0 20100105//EN" "tax-treatment-NSO.dtd">
<tp:taxon-treatment xmlns:tp="http://www.plazi.org/taxpub"><tp:treatment-meta><kwd-group><label>Taxon classification</label><kwd><named-content xmlns:xlink="http://www.w3.org/1999/xlink" content-type="kingdom">Animalia</named-content></kwd><kwd><named-content xmlns:xlink="http://www.w3.org/1999/xlink" content-type="order">Stylommatophora</named-content></kwd><kwd><named-content xmlns:xlink="http://www.w3.org/1999/xlink" content-type="family">Helicidae</named-content></kwd></kwd-group><mixed-citation publication-type="journal"><person-group><name><surname>Ezzine</surname><given-names>Issaad Kawther</given-names></name><name><surname>Dimassi</surname><given-names>Najet</given-names></name><name><surname>Pfarrer</surname><given-names>Beat</given-names></name><name><surname>Said</surname><given-names>Khaled</given-names></name><name><surname>Neubert</surname><given-names>Eike</given-names></name></person-group><article-title>New records of the endemic Sicilian land snail species <tp:taxon-name><tp:taxon-name-part taxon-name-part-type="genus" reg="Marmorana">Marmorana</tp:taxon-name-part> (<tp:taxon-name-part taxon-name-part-type="subgenus" reg="Murella">Murella</tp:taxon-name-part>) <tp:taxon-name-part taxon-name-part-type="species" reg="muralis">muralis</tp:taxon-name-part></tp:taxon-name> (O. F. Müller, 1774) from the north of Tunisia (<tp:taxon-name><tp:taxon-name-part taxon-name-part-type="infraclass">Pulmonata</tp:taxon-name-part></tp:taxon-name>, <tp:taxon-name><tp:taxon-name-part taxon-name-part-type="class">Gastropoda</tp:taxon-name-part></tp:taxon-name>)</article-title><source>Zookeys</source><day>19</day><month>7</month><year>2018</year><volume>2018</volume><issue>775</issue><fpage>131</fpage><lpage>147</lpage><pub-id pub-id-type="doi">10.3897/zookeys.775.25740</pub-id></mixed-citation></tp:treatment-meta><tp:nomenclature><tp:taxon-name>
            <tp:taxon-name-part taxon-name-part-type="genus" reg="Marmorana">Marmorana</tp:taxon-name-part>
            <tp:taxon-name-part taxon-name-part-type="subgenus" reg="Murella">(Murella)</tp:taxon-name-part>
            <tp:taxon-name-part taxon-name-part-type="species" reg="muralis">muralis</tp:taxon-name-part></tp:taxon-name><tp:taxon-authority>(O. F. Müller, 1774)</tp:taxon-authority></tp:nomenclature><tp:treatment-sec sec-type="description" id="SECID0EBMBG"><title>Description.</title><p>Shell medium-sized, depressed globular, thick, solid basic colour beige; large protoconch, clear, smooth, consisting of 1½ whorls; teleoconch consisting of 3½ slightly flattened whorls, distinctly ribbed; last whorl slightly keeled, larger than the rest whorls, descending towards aperture; aperture sub-spherical; peristome thick, white; suture moderately deep; underside with single interrupted spiral band; moderately ribbed, umbilicus completely covered by the reflected columellar margin (Fig. <xref ref-type="fig" rid="F1">1</xref>).</p><fig id="F1" position="float" orientation="portrait"><label>Figure 1.</label><caption><p>
                <tp:taxon-name><tp:taxon-name-part taxon-name-part-type="genus" reg="Marmorana">Marmorana</tp:taxon-name-part> (<tp:taxon-name-part taxon-name-part-type="subgenus" reg="Murella">Murella</tp:taxon-name-part>) <tp:taxon-name-part taxon-name-part-type="species" reg="muralis">muralis</tp:taxon-name-part></tp:taxon-name> (O. F. Müller, 1774) and <italic><tp:taxon-name><tp:taxon-name-part taxon-name-part-type="genus" reg="Murella">Murella</tp:taxon-name-part> <tp:taxon-name-part taxon-name-part-type="species" reg="nicollei">nicollei</tp:taxon-name-part></tp:taxon-name></italic> Pallary, 1926. <bold>A</bold> Menzel Jemil, Bizerte, 17.ii.2015, <named-content xmlns:xlink="http://www.w3.org/1999/xlink" content-type="dwc:institutional_code" xlink:type="simple">NMBE</named-content> 534231, leg. Ezzine, D = 16.79 mm <bold>B</bold> Kelibiya, 10.i.2016, <named-content xmlns:xlink="http://www.w3.org/1999/xlink" content-type="dwc:institutional_code" xlink:type="simple">NMBE</named-content> 551457, leg. Ezzine, D = 16.98 mm. Photographs Bochud &amp; Ezzine <bold>C</bold> <italic><tp:taxon-name><tp:taxon-name-part taxon-name-part-type="genus" reg="Murella">Murella</tp:taxon-name-part> <tp:taxon-name-part taxon-name-part-type="species" reg="nicollei">nicollei</tp:taxon-name-part></tp:taxon-name></italic>, Tabarka. Scale bar: <bold>D</bold> 15.5 mm (copy of the original publication).</p></caption><graphic xmlns:xlink="http://www.w3.org/1999/xlink" xlink:href="zookeys-775-131-g001.jpg" position="float" orientation="portrait" xlink:type="simple" id="oo_217906.jpg"/></fig><p>
            <italic>Male genital anatomy</italic>. Penis club-shaped, thick; epiphallus as long as penis; retractor muscle inserting into the distal part of the epiphallus; flagellum twice the length of epiphallus; penial papilla elongated, with a slit-like pore on one side.</p><p>
            <italic>Female genital anatomy</italic>. Dart sac simple, well developed, two glandulae mucosae, non-ramified, inserting into the middle part of the vagina near the base of the dart sac; bursa copulatrix and diverticulum inserting into the proximal part of the vagina (Fig. <xref ref-type="fig" rid="F2">2</xref>).</p><fig id="F2" position="float" orientation="portrait"><label>Figure 2.</label><caption><p>Anatomy of genital organs of <tp:taxon-name><tp:taxon-name-part taxon-name-part-type="genus" reg="Marmorana">Marmorana</tp:taxon-name-part> (<tp:taxon-name-part taxon-name-part-type="subgenus" reg="Murella">Murella</tp:taxon-name-part>) <tp:taxon-name-part taxon-name-part-type="species" reg="muralis">muralis</tp:taxon-name-part></tp:taxon-name> (Müller, 1774). <bold>A</bold> Situs <bold>B</bold> Details of dart sac <bold>C</bold> Details of epiphallus <bold>D</bold> Penial papilla. Abbreviations: A. atrium, Bc. Bursa copulatrix, D. Diverticulum, Ds. Dart sac, E. Epiphallus, F. Flagellum, Gm. Glandulae mucosae, mrp. Penial retractor muscle, P. Penis, Vd. Vas deferens.</p></caption><graphic xmlns:xlink="http://www.w3.org/1999/xlink" xlink:href="zookeys-775-131-g002.jpg" position="float" orientation="portrait" xlink:type="simple" id="oo_217907.jpg"/></fig><sec sec-type="Haplotype network and genetic diversity" id="SECID0ETPBG"><title>Haplotype network and genetic diversity</title><p>Among nine Tunisian and 58 Italian partial <abbrev xmlns:xlink="http://www.w3.org/1999/xlink" xlink:title="cytochrome c oxidase subunit I" id="ABBRID0EZPBG" xlink:type="simple">COI</abbrev> sequences of <tp:taxon-name><tp:taxon-name-part taxon-name-part-type="genus" reg="Marmorana">M.</tp:taxon-name-part> (<tp:taxon-name-part taxon-name-part-type="subgenus" reg="Murella">M.</tp:taxon-name-part>) <tp:taxon-name-part taxon-name-part-type="species" reg="muralis">muralis</tp:taxon-name-part></tp:taxon-name> (Fig. <xref ref-type="fig" rid="F3">3</xref>), 46 distinct haplotypes were found, suggesting an extremely high haplotype diversity (Hd = 0.9815) (Fig. <xref ref-type="fig" rid="F4">4A</xref>). With 45 haplotypes detected, Italian sequences are highly diverse (Hd = 0.9903), while only 3 haplotypes were found in Tunisia (Hd = 0.5596). The haplotype network therefore suggests a relatively low genetic variability of <abbrev xmlns:xlink="http://www.w3.org/1999/xlink" xlink:title="cytochrome c oxidase subunit I" id="ABBRID0ETQBG" xlink:type="simple">COI</abbrev> sequences from Tunisian specimens compared to sequences from Italian specimens. Tunisian and Italian specimens share two haplotypes: the first is represented by the <abbrev xmlns:xlink="http://www.w3.org/1999/xlink" xlink:title="cytochrome c oxidase subunit I" id="ABBRID0EXQBG" xlink:type="simple">COI</abbrev> sequences of the samples collected from Manzel Jemil, Manzel Abderrahmen and the sequence from Selinunte. The second haplotype is represented by the sequence of the sample collected at Haouaria and the sequences H1, H4, and H50 from Erice (<xref ref-type="bibr" rid="B9">Fiorentino et al. 2013</xref>). The sequences of the samples collected at Kelibiya represent a unique haplotype that is neither shared with the other specimens from Tunisia nor with any of the specimens from Italy. Within the Tunisian sequences, the highest K2P value (0.078) was recorded between the haplotype of the sequence from Haouaria and the sequences from Kelibiya however; the lowest value (0.01) was reported between the sequences from Kelibiya and those from Manzel Jemil and Manzel Abderrahmen. Between Tunisian and Italian populations, the highest K2P value (0.081) was registered between the sequences from Kelibiya and the sequences from Erice (H5, H10) and Monte Monaco (H22, H28, H30, H38, H52). The lowest was recorded between the sequence from Haouaria and the sequences H1, H4 and H50 (<xref ref-type="bibr" rid="B9">Fiorentino et al. 2013</xref>) on the one hand and the sequences from Manzel Jemil- Manzel Abderrahmen and the sequences from Selinunte on the other hand (<xref ref-type="bibr" rid="B10">Fiorentino et al. 2010</xref>). The nucleotide divergence within Tunisian population reached a value of 0.0178 but the divergence was slightly higher (0.0316) within Italian population. Moreover, the divergence between Tunisian and Italian populations reached a value of 0.0353.</p><fig id="F3" position="float" orientation="portrait"><label>Figure 3.</label><caption><p>Localisation of Tunisian and Italian specimens used in the study.</p></caption><graphic xmlns:xlink="http://www.w3.org/1999/xlink" xlink:href="zookeys-775-131-g003.jpg" position="float" orientation="portrait" xlink:type="simple" id="oo_217908.jpg"/></fig><fig id="F4" position="float" orientation="portrait"><label>Figure 4.</label><caption><p>Haplotype network showing the relationships among Italian and Tunisian specimens of <tp:taxon-name><tp:taxon-name-part taxon-name-part-type="genus" reg="Marmorana">M.</tp:taxon-name-part> (<tp:taxon-name-part taxon-name-part-type="subgenus" reg="Murella">M.</tp:taxon-name-part>) <tp:taxon-name-part taxon-name-part-type="species" reg="muralis">muralis</tp:taxon-name-part></tp:taxon-name>. <bold>A</bold> Haplotype network based on partial <abbrev xmlns:xlink="http://www.w3.org/1999/xlink" xlink:title="cytochrome c oxidase subunit I" id="ABBRID0ELSBG" xlink:type="simple">COI</abbrev> sequences <bold>B</bold> Haplotype network based on partial 16S sequences <bold>C</bold> Haplotype network based on concatenated partial <abbrev xmlns:xlink="http://www.w3.org/1999/xlink" xlink:title="cytochrome c oxidase subunit I" id="ABBRID0ETSBG" xlink:type="simple">COI</abbrev> and 16S sequences.</p></caption><graphic xmlns:xlink="http://www.w3.org/1999/xlink" xlink:href="zookeys-775-131-g004.jpg" position="float" orientation="portrait" xlink:type="simple" id="oo_217909.jpg"/></fig><p>The analysis of ten Tunisian and six Italian 16S partial fragments shows five haplotypes suggesting a low haplotype diversity (0.450) (Fig. <xref ref-type="fig" rid="F4">4B</xref>). Sequences of Italian specimens represent four haplotypes (Hd = 0.80), while sequences from Tunisian specimens represent only two haplotypes (Hd = 0.20). Tunisian and Italian samples share one haplotype, which was represented by sequences of Tunisian specimens from Kelibiya, Manzel Jemil, Manzel Abderrahmen and sequences of Italian specimens from Lazio, Selinunte and Marsala. The sequences of specimens from Haouaria, Fiumedinisi, Caltabellotta and Joppolo represented four different haplotypes. The maximum value of K2P distance (0.02), within Tunisian sequences, is recorded between the sequence from Haouaria and the rest. While the maximum value recorded between Tunisian and Italian populations is 0.044 between the sequence from Haouaria and the sequences from Fiumedinisi and Caltabellotta. The nucleotide divergence of the 16S partial fragment is remarkably low within Tunisian population (0.00409), as well as, between Tunisian and Italian populations (0.00828).</p><p>The analysis of nine Tunisian and six Italian concatenated sequences (<abbrev xmlns:xlink="http://www.w3.org/1999/xlink" xlink:title="cytochrome c oxidase subunit I" id="ABBRID0EETBG" xlink:type="simple">COI</abbrev>, 16S) recovered seven different haplotypes among them (Fig. <xref ref-type="fig" rid="F4">4C</xref>). One haplotype is shared by Tunisian and Italian populations. The rest is divided into two Tunisian and four Italian haplotypes.</p></sec><sec sec-type="Phylogeny" id="SECID0EMTBG"><title>Phylogeny</title><p>The topology, obtained by Bayesian inference based on the concatenated <abbrev xmlns:xlink="http://www.w3.org/1999/xlink" xlink:title="cytochrome c oxidase subunit I" id="ABBRID0ESTBG" xlink:type="simple">COI</abbrev> and 16S data set was rooted with <italic><tp:taxon-name><tp:taxon-name-part taxon-name-part-type="genus" reg="Macularia">Macularia</tp:taxon-name-part> <tp:taxon-name-part taxon-name-part-type="species" reg="sylvatica">sylvatica</tp:taxon-name-part></tp:taxon-name></italic> and <italic><tp:taxon-name><tp:taxon-name-part taxon-name-part-type="genus" reg="Macularia">Macularia</tp:taxon-name-part> <tp:taxon-name-part taxon-name-part-type="species" reg="niciensis">niciensis</tp:taxon-name-part></tp:taxon-name></italic> as outgroups (Fig. <xref ref-type="fig" rid="F5">5</xref>). The <italic><tp:taxon-name><tp:taxon-name-part taxon-name-part-type="genus" reg="Marmorana">Marmorana</tp:taxon-name-part></tp:taxon-name></italic> species form two opposite clades well supported (PP = 1): The first one is formed by the samples of <tp:taxon-name><tp:taxon-name-part taxon-name-part-type="genus" reg="Marmorana">M.</tp:taxon-name-part> (<tp:taxon-name-part taxon-name-part-type="subgenus" reg="Murella">M.</tp:taxon-name-part>) <tp:taxon-name-part taxon-name-part-type="species" reg="serpentina">serpentina</tp:taxon-name-part></tp:taxon-name> and the second is formed by both Tunisian and Italian <tp:taxon-name><tp:taxon-name-part taxon-name-part-type="genus" reg="Marmorana">M.</tp:taxon-name-part> (<tp:taxon-name-part taxon-name-part-type="subgenus" reg="Murella">M.</tp:taxon-name-part>) <tp:taxon-name-part taxon-name-part-type="species" reg="muralis">muralis</tp:taxon-name-part></tp:taxon-name>. Within the <tp:taxon-name><tp:taxon-name-part taxon-name-part-type="genus" reg="Marmorana">M.</tp:taxon-name-part> (<tp:taxon-name-part taxon-name-part-type="subgenus" reg="Murella">M.</tp:taxon-name-part>) <tp:taxon-name-part taxon-name-part-type="species" reg="muralis">muralis</tp:taxon-name-part></tp:taxon-name> clade, <tp:taxon-name><tp:taxon-name-part taxon-name-part-type="genus" reg="Marmorana">M.</tp:taxon-name-part> <tp:taxon-name-part taxon-name-part-type="uncertainty-rank">cf.</tp:taxon-name-part> <tp:taxon-name-part taxon-name-part-type="species" reg="globularis">globularis</tp:taxon-name-part></tp:taxon-name> and the <tp:taxon-name><tp:taxon-name-part taxon-name-part-type="genus" reg="Marmorana">M.</tp:taxon-name-part> (<tp:taxon-name-part taxon-name-part-type="subgenus" reg="Murella">M.</tp:taxon-name-part>) <tp:taxon-name-part taxon-name-part-type="species" reg="muralis">muralis</tp:taxon-name-part></tp:taxon-name> of Fiumedinisi are situated at the base of the clade with a high value of posterior probability (1–0.93). The rest sequences form three well supported clades. The first is composed by the sequences of Marsala and Lazio, the second is formed by the sequences of Kelibiya, Joppolo, and Selinunte (0.92) and the third clade is formed by the sequences of Manzel Abderrahmen, Manzel Jemil, Haouaria and Erice (0.82).</p><fig id="F5" position="float" orientation="portrait"><label>Figure 5.</label><caption><p>Bayesian 50% majority-rule consensus tree based on the analysis of concatenated partial <abbrev xmlns:xlink="http://www.w3.org/1999/xlink" xlink:title="cytochrome c oxidase subunit I" id="ABBRID0EEXBG" xlink:type="simple">COI</abbrev> and 16S sequences showing the relationships among Tunisian and Italian <tp:taxon-name><tp:taxon-name-part taxon-name-part-type="genus" reg="Marmorana">Marmorana</tp:taxon-name-part> (<tp:taxon-name-part taxon-name-part-type="subgenus" reg="Murella">Murella</tp:taxon-name-part>) <tp:taxon-name-part taxon-name-part-type="species" reg="muralis">muralis</tp:taxon-name-part></tp:taxon-name> samples.</p></caption><graphic xmlns:xlink="http://www.w3.org/1999/xlink" xlink:href="zookeys-775-131-g005.jpg" position="float" orientation="portrait" xlink:type="simple" id="oo_217911.jpg"/></fig></sec></tp:treatment-sec><ref-list><ref id="B9"><mixed-citation xmlns:xlink="http://www.w3.org/1999/xlink" xlink:type="simple">
          <person-group><name name-style="western"><surname>Fiorentino</surname><given-names>V</given-names></name><name name-style="western"><surname>Manganelli</surname><given-names>G</given-names></name><name name-style="western"><surname>Giusti</surname><given-names>F</given-names></name><name name-style="western"><surname>Tiedemann</surname><given-names>R</given-names></name><name name-style="western"><surname>Ketmaier</surname><given-names>V</given-names></name></person-group> (<year>2013</year>) <article-title>A question of ,time: the land snail <italic><tp:taxon-name><tp:taxon-name-part taxon-name-part-type="genus">Murella</tp:taxon-name-part> <tp:taxon-name-part taxon-name-part-type="species">muralis</tp:taxon-name-part></tp:taxon-name></italic> (<tp:taxon-name><tp:taxon-name-part taxon-name-part-type="class">Gastropoda</tp:taxon-name-part></tp:taxon-name>:<tp:taxon-name><tp:taxon-name-part taxon-name-part-type="infraclass">Pulmonata</tp:taxon-name-part></tp:taxon-name>) reveals constraints on past ecological speciation.</article-title> <source>Molecular Ecology</source> <volume>22</volume>(<issue>1</issue>): <fpage>170</fpage>–<lpage>186</lpage>. <ext-link xlink:type="simple" ext-link-type="doi" xlink:href="10.1111/mec.12107">https://doi.org/10.1111/mec.12107</ext-link></mixed-citation></ref><ref id="B10"><mixed-citation xmlns:xlink="http://www.w3.org/1999/xlink" xlink:type="simple">
          <person-group><name name-style="western"><surname>Fiorentino</surname><given-names>V</given-names></name><name name-style="western"><surname>Salomone</surname><given-names>N</given-names></name><name name-style="western"><surname>Manganelli</surname><given-names>G</given-names></name><name name-style="western"><surname>Giusti</surname><given-names>F</given-names></name></person-group> (<year>2010</year>) <article-title>Historical biogeography of Tyrrhenian land snails: the <italic><tp:taxon-name><tp:taxon-name-part taxon-name-part-type="genus">Marmorana</tp:taxon-name-part></tp:taxon-name></italic>-<italic><tp:taxon-name><tp:taxon-name-part taxon-name-part-type="genus">Tyrrheniberus</tp:taxon-name-part></tp:taxon-name></italic> radiation (<tp:taxon-name><tp:taxon-name-part taxon-name-part-type="infraclass">Pulmonata</tp:taxon-name-part></tp:taxon-name>, <tp:taxon-name><tp:taxon-name-part taxon-name-part-type="family">Helicidae</tp:taxon-name-part></tp:taxon-name>). Molecular Phylogenetics and Evolution.</article-title> <volume>55</volume>(<issue>1</issue>): <fpage>26</fpage>–<lpage>37</lpage>. <ext-link xlink:type="simple" ext-link-type="doi" xlink:href="10.1016/j.ympev.2009.11.024">https://doi.org/10.1016/j.ympev.2009.11.024</ext-link></mixed-citation></ref></ref-list></tp:taxon-treatment>
